# Supplementary material for: Bioenergetic control of soil carbon dynamics across depth
Source: Nat Commun. 2022 Dec 12;13:7676. doi: 10.1038/s41467-022-34951-w (PMC9744916; doi:10.1038/s41467-022-34951-w)
Supplement: Supplementary file 4 — Source Data [file 41467_2022_34951_MOESM4_ESM.xlsx]

## Sheet: Biogeochemical characterization
Sample				Soil organic matter properties																			Soil geochemical properties						Other soil properties
Soil type	Soil layer	Depth	Replicate	SOC content ([SOC], g kg-1 soil)	fPOM (% SOC)	fMAOM (% SOC)	δ13C of SOC (‰)	Δ14C of SOC (‰)	SOC turnover time (τ, year)	Energy density (ΔE, kJ mol-1 SOM)	Degree of reduction of SOC (γSOC)	Hydrogen Index (HI, g HxCy kg-1 SOC)	Oxygen Index (OI, g O2 kg-1 SOC)	Mean activation energy (µEa, kJ mol-1 SOM)	Standard deviation of activation energy (µEa, kJ mol-1 SOM)	T90-HxCy-pyrolysis (°C)	T50-CO2-pyrolysis (°C)	T50-CO2-oxidation (°C)	Return-on-energy-investment (ROI, ΔE:µEa)	Microbial biomass (Cmicrobial, g C kg-1 soil)	Microbial biomass per unit SOC (g C kg-1 SOC)	Root density (g dm-3)	Clay (%)	Caex+Mgex (cmol+ kg-1 soil)	Fed-o (g kg-1 soil)	Feo (g kg-1 soil)	Alo+Sio (g kg-1 soil)	Alp-xSip (g kg-1 soil)	Molar mass (mol g-1 C)	Energy density (kJ g-1 Corg)	Initial soil mineral N content (mg kg-1)	SOM C:N ratio (g C g-1 N)	pH	CEC (cmol+ kg-1)	Bulk density (kg dry soil dm-3)
Cambisol	Topsoil	5-25 cm	a	41.15	7.10384	92.8962	-26.722	26.2126	218	167.572	2.99528	180	207.351	157.424	15.8934	516	382	412	1.06446	837.41	20.3502	1.32123	26	12.96	8.3	18	10.04	1.08	0.162361	27.2071	18.456	9.35615	5.77	14	0.751792
Cambisol	Topsoil	5-25 cm	b	35.3067	7.07732	92.9227	-26.5374	-6.44698	348	153.547	2.77728	152	225.65	157.98	15.9031	523	384.5	414	0.971941	563.214	15.9521	2.43448	22.6	11.42	7.8	18.5	10.31	1.3	0.164295	25.227	26.6209	9.16026	5.79	12.4	0.893569
Cambisol	Topsoil	5-25 cm	c	33.7029	5.1479	94.8521	-26.6823	4.67343	298	157.504	2.85225	157	226.701	157.85	15.8991	523	385	413	0.997812	634.535	18.8273	1.2885	25.6	12.02	7.5	16.9	8.71	1.18	0.164491	25.908	19.2003	9.10956	5.97	13.1	0.781622
Cambisol	Topsoil	5-25 cm	d	37.0019	6.16549	93.8345	-26.6953	17.8954	246	155.766	2.80221	165	216.697	157.908	15.9007	522	384	413	0.986435	657.886	17.7798	1.11413	25.1	12.94	8.6	17.5	8.74	1.16	0.163408	25.4534	19.2721	9.18956	5.79	14.2	0.808971
Cambisol	Subsoil	40-60 cm	a	25.5777	2.21624	97.7838	-25.5067	-196.17	2112	109.333	2.06107	107	294.638	158.411	15.924	534	386	419	0.690185	184.538	7.21479	0.163678	32.1	16.59	12	21.4	10.6	0.81	0.171232	18.7214	2.95302	9.20847	6.74	18.2	0.723789
Cambisol	Subsoil	40-60 cm	b	26.8476	1.91292	98.0871	-25.6006	-163.587	1696	123.761	2.3149	115	281.34	158.533	15.932	531	386	420	0.780663	252.154	9.39204	0.35971	32.2	17.06	13.4	21	10.71	0.93	0.1699	21.027	4.16265	9.18964	6.88	18.7	0.790199
Cambisol	Subsoil	40-60 cm	c	26.7803	1.66259	98.3374	-25.561	-181.837	1924	110.012	2.06279	106	288.636	158.318	15.9185	532	387	418	0.694876	211.86	7.91104	0.219082	32.8	17.47	12.8	21.4	10.37	0.84	0.170318	18.737	4.44387	9.49508	6.91	19.4	0.874208
Cambisol	Subsoil	40-60 cm	d	25.3588	1.8944	98.1056	-25.5362	-187.786	2001	104.605	1.96513	108	290.895	158.438	15.9257	534	386	420	0.660229	208.864	8.23638	0.00755351	33.2	17.44	14	22.1	10.65	0.82	0.170641	17.85	3.58103	9.41951	6.89	19	0.849716
Vertisol	Topsoil	5-25 cm	a	142.073	9.01478	90.9852	-27.4207	-247.928	2867	207.626	3.49866	318	138.673	160.611	16.2097	523	389	424	1.29273	2249.34	15.8324	8.63031	59.7	29.87	1.5	20.5	10.61	-1.2	0.153061	31.7795	35.1652	14.0759	5.89	32.2	0.480224
Vertisol	Topsoil	5-25 cm	b	113.14	11.1086	88.8914	-27.1085	-237.512	2705	182.757	3.10067	286.5	145.475	161.8	16.4848	520.5	391.5	431.5	1.12952	1793.21	15.8495	5.71802	61.6	28.49	1.1	19.1	11.1	-3.6	0.154108	28.1644	25.9904	12.8911	5.97	31.4	0.528756
Vertisol	Topsoil	5-25 cm	c	116.563	9.93394	90.0661	-27.1844	-254.674	2974	184.167	3.1186	304	142.503	161.904	16.5128	524	389	432	1.1375	1994.33	17.1095	4.916	71.9	28.72	1.8	16.7	9.4	-6.7	0.153813	28.3273	32.3763	13.0953	5.77	31.9	0.533166
Vertisol	Topsoil	5-25 cm	d	138.146	10.2226	89.7774	-27.7448	-196.143	2112	189.03	3.19656	284	142.875	160.764	16.2406	524	392	425	1.17582	1904.09	13.7832	7.58243	52.4	27.66	1.9	20.8	14.65	-0.5	0.153602	29.0354	30.426	13.3341	6.05	30.1	0.493041
Vertisol	Subsoil	55-75 cm	a	19.5362	1.1557	98.8443	-26.6964	-648.716	16874	127.284	2.13129	79	146.336	166.878	18.4925	530	408	469	0.762739	322.594	16.5126	0.0590637	64.6	42.3	3.38	7.12	4.23	-1.25	0.152094	19.3592	1.11047	14.43	6.33	46.5	0.810792
Vertisol	Subsoil	55-75 cm	b	19.6933	3.3702	96.6298	-27.5491	-650.7	17025	145.029	2.42546	72	137.929	164.797	17.5202	535	407	450	0.880049	277.083	14.0699	0.103473	51	36.7	3.74	6.36	4.07	-0.7	0.151909	22.0313	0.847471	12.7669	6.41	40.3	0.900842
Vertisol	Subsoil	55-75 cm	c	20.5139	2.79518	97.2048	-26.8498	-652.486	17161	127.54	2.11749	78	136.064	166.537	18.3208	529	403	463	0.765832	408.469	19.9118	0.305113	65.6	44	3.69	6.91	3.81	-1.35	0.150807	19.2339	0	14.9341	6.33	48.1	0.776587
Vertisol	Subsoil	55-75 cm	d	19.5943	2.99578	97.0042	-27.1485	-648.914	16889	110.769	1.85091	72	140.007	165.501	17.8279	535	407	458	0.669292	353.363	18.034	0.183864	60.9	41.5	3.43	7.17	3.93	-1	0.15178	16.8124	0.802528	13.489	6.39	45.6	0.873265
Andosol	Topsoil	5-25 cm	a	84.9615	6.02691	93.9731	-26.5166	-17.7296	406	167.651	2.94265	214	180.56	160.054	16.1095	523	390	427	1.04747	879.468	10.3514	0.809502	9.6	2.226	14.8	15.8	35.37	10.35	0.159433	26.7291	60.9253	9.71533	5.21	5.26	0.521397
Andosol	Topsoil	5-25 cm	b	90.046	6.61689	93.3831	-26.5788	-9.69186	364	180.301	3.15455	224	176.594	159.616	16.0439	519.5	387.5	426.5	1.12959	964.533	10.7116	0.55932	12.7	2.379	13	16.8	36.94	11.28	0.158923	28.6539	30.8008	9.89912	5.2	5.38	0.575698
Andosol	Topsoil	5-25 cm	c	88.6292	8.9192	91.0808	-26.5273	-17.0902	402	180.401	3.16277	226	179.841	159.413	16.0173	519	387	426	1.13166	1121.77	12.6568	0.55972	8.3	4.107	13.9	15.4	35.72	10.43	0.159248	28.7285	37.2645	9.93644	5.59	6.12	0.579604
Andosol	Topsoil	5-25 cm	d	105.573	11.9968	88.0032	-26.541	28.6325	211	174.422	3.05521	239	177.772	159.095	15.981	519	385	426	1.09634	1366.1	12.9398	3.53567	12	5.083	13.3	15.1	33.6	10.72	0.159105	27.7515	68.4687	9.95183	5.34	7.16	0.494741
Andosol	Subsoil	35-55 cm	a	55.5943	4.27499	95.725	-25.3032	-220.51	2452	143.006	2.54915	163	212.469	161.205	16.3369	529	393	432	0.887104	419.062	7.53785	0.0342324	3.4	1.463	14.4	17.8	45.05	9.52	0.161915	23.1548	7.75433	10.3716	6.22	4.06	0.512103
Andosol	Subsoil	35-55 cm	b	45.221	3.15353	96.8465	-24.4469	-392.126	5734	125.796	2.336	145	276.687	161.976	16.5324	540	387	438	0.776633	396.016	8.75735	0.0733413	4.4	0.785	12.2	17	53.3	8.84	0.168675	21.2187	5.1445	10.2508	5.75	3.69	0.27621
Andosol	Subsoil	35-55 cm	c	52.1521	3.34642	96.6536	-25.1545	-300.769	3768	147.93	2.66874	160	233.288	161.49	16.4051	533	391	434	0.916032	429.438	8.23434	0.0996566	3.9	1.944	13.1	16.6	44	9.86	0.163869	24.2411	7.17484	10.673	6.31	4.53	0.525543
Andosol	Subsoil	35-55 cm	d	80.0131	3.09395	96.9061	-25.1999	-266.587	3166	145.527	2.6068	169	227.919	161.333	16.3671	531	391	433	0.902024	418.284	5.22769	0.084937	3.6	1.989	12.9	16.8	43.62	9.51	0.162709	23.6784	5.5715	11.6505	6.3	4.63	0.443887

## Sheet: First incubation series
Microcosm sample									CO2 fluxes
Microcosm ID	Soil type	Soil layer	Plant presence/ absence	Replicate	Sampling time	Sampling date	Days after planting	Season	Total respiration (Rtotal, g C-CO2 m-2 day-1)	δ13C of total respiration (‰)	Respiration of plant-derived OC (Rplant, g C-CO2 m-2 day-1)	Respiration of soil-derived OC (Rsoil, g C-CO2 m-2 day-1)	Native SOC decomposition rate (kSOC, µg C-CO2 g-1 SOC day-1)	Rhizosphere priming effect (RPE, % of change in kSOC)
1	Cambisol	Topsoil	Planted	a	1	2016-12-15	76	Fall	4.78555	-41.0715	2.64597	2.13958	115.589	5.62669
2	Cambisol	Topsoil	Planted	b	1	2016-12-15	76	Fall	4.64453	-41.0227	2.55949	2.08504	114.008	4.1817
3	Cambisol	Topsoil	Planted	c	1	2016-12-15	76	Fall	4.36326	-41.125	2.40721	1.95606	105.241	-3.83016
4	Cambisol	Topsoil	Planted	d	1	2016-12-15	76	Fall	3.95448	-38.8802	1.90908	2.04541	104.343	-4.65057
5	Cambisol	Topsoil	Unplanted	a	1	2016-12-15	76	Fall	2.99986	-32.7397	0.838043	2.16182	115.315
6	Cambisol	Topsoil	Unplanted	b	1	2016-12-15	76	Fall	2.08111	-33.3349	0.623689	1.45742	77.7413
7	Cambisol	Topsoil	Unplanted	c	1	2016-12-15	76	Fall	3.31693	-31.6826	0.806836	2.51009	133.893
8	Cambisol	Topsoil	Unplanted	d	1	2016-12-15	76	Fall	2.78244	-31.9861	0.70568	2.07676	110.778
9	Cambisol	Subsoil	Planted	a	1	2016-12-15	76	Fall	1.39824	-41.1724	0.786	0.612241	44.0034	-12.7771
10	Cambisol	Subsoil	Planted	b	1	2016-12-15	76	Fall	1.68913	-43.7921	1.09258	0.596547	43.2124	-14.3449
11	Cambisol	Subsoil	Planted	c	1	2016-12-15	76	Fall	2.15104	-43.3428	1.38979	0.761251	53.9794	6.99727
12	Cambisol	Subsoil	Planted	d	1	2016-12-15	76	Fall	2.63822	-45.5841	1.87907	0.759152	53.7672	6.57661
13	Cambisol	Subsoil	Unplanted	a	1	2016-12-15	76	Fall	1.11017	-34.5444	0.381452	0.728716	52.1066
14	Cambisol	Subsoil	Unplanted	b	1	2016-12-15	76	Fall	1.03412	-39.5654	0.531999	0.502125	35.9043
15	Cambisol	Subsoil	Unplanted	c	1	2016-12-15	76	Fall	1.46116	-33.217	0.436058	1.0251	73.2994
16	Cambisol	Subsoil	Unplanted	d	1	2016-12-15	76	Fall	0.827496	-33.7259	0.261283	0.566213	40.4869
17	Vertisol	Topsoil	Planted	a	1	2016-12-15	76	Fall	5.13591	-40.4612	2.61835	2.51756	69.3762	-28.4168
18	Vertisol	Topsoil	Planted	b	1	2016-12-15	76	Fall	6.45185	-41.4342	3.504	2.94785	81.2255	-16.1905
19	Vertisol	Topsoil	Planted	c	1	2016-12-15	76	Fall	6.89283	-39.7646	3.38284	3.50999	95.7635	-1.19007
20	Vertisol	Topsoil	Planted	d	1	2016-12-15	76	Fall	7.0266	-38.4488	3.27326	3.75334	104.903	8.24042
21	Vertisol	Topsoil	Unplanted	a	1	2016-12-15	76	Fall	4.77655	-32.4837	1.10758	3.66897	101.204
22	Vertisol	Topsoil	Unplanted	b	1	2016-12-15	76	Fall	3.45024	-29.2636	0.400364	3.04987	84.1271
23	Vertisol	Topsoil	Unplanted	c	1	2016-12-15	76	Fall	4.31399	-31.8809	0.906771	3.40722	93.984
24	Vertisol	Topsoil	Unplanted	d	1	2016-12-15	76	Fall	4.82996	-31.2284	0.901855	3.9281	108.352
25	Vertisol	Subsoil	Planted	a	1	2016-12-15	76	Fall	1.14609	-42.1375	0.653298	0.492797	47.6267	0.934714
26	Vertisol	Subsoil	Planted	b	1	2016-12-15	76	Fall	1.32161	-43.961	0.843768	0.477844	48.2844	2.32852
27	Vertisol	Subsoil	Planted	c	1	2016-12-15	76	Fall	1.85267	-44.1697	1.19588	0.656789	66.0682	40.0176
28	Vertisol	Subsoil	Planted	d	1	2016-12-15	76	Fall	1.23966	-38.7021	0.568269	0.671394	63.9092	35.4422
29	Vertisol	Subsoil	Unplanted	a	1	2016-12-15	76	Fall	0.605613	-31.1033	0.110119	0.495494	48.7091
30	Vertisol	Subsoil	Unplanted	b	1	2016-12-15	76	Fall	0.450826	-33.4913	0.120722	0.330104	32.4506
31	Vertisol	Subsoil	Unplanted	c	1	2016-12-15	76	Fall	0.655618	-29.8364	0.0893183	0.5663	55.6697
32	Vertisol	Subsoil	Unplanted	d	1	2016-12-15	76	Fall	0.664255	-31.7468	0.136168	0.528087	51.9132
33	Andosol	Topsoil	Planted	a	1	2016-12-15	76	Fall	4.60698	-44.0764	2.95408	1.6529	53.4083	-10.3557
34	Andosol	Topsoil	Planted	b	1	2016-12-15	76	Fall	3.23479	-41.406	1.71747	1.51732	50.6168	-15.0412
35	Andosol	Topsoil	Planted	c	1	2016-12-15	76	Fall	7.00679	-42.7222	4.19661	2.81018	89.8542	50.8177
36	Andosol	Topsoil	Planted	d	1	2016-12-15	76	Fall	6.37161	-42.7238	3.7594	2.61221	81.7748	37.2566
37	Andosol	Topsoil	Unplanted	a	1	2016-12-15	76	Fall	2.83194	-32.9798	0.66521	2.16673	69.8134
38	Andosol	Topsoil	Unplanted	b	1	2016-12-15	76	Fall	1.66075	-33.168	0.401564	1.25919	40.5718
39	Andosol	Topsoil	Unplanted	c	1	2016-12-15	76	Fall	2.32664	-32.8114	0.532139	1.7945	57.8201
40	Andosol	Topsoil	Unplanted	d	1	2016-12-15	76	Fall	2.88918	-33.3071	0.713345	2.17583	70.1069
41	Andosol	Subsoil	Planted	a	1	2016-12-15	76	Fall	1.27064	-41.5039	0.725912	0.544726	27.8046	12.6128
42	Andosol	Subsoil	Planted	b	1	2016-12-15	76	Fall	1.23615	-40.5352	0.688248	0.547898	24.0461	-2.60971
43	Andosol	Subsoil	Planted	c	1	2016-12-15	76	Fall	1.36599	-39.2772	0.692642	0.673348	35.7739	44.8896
44	Andosol	Subsoil	Planted	d	1	2016-12-15	76	Fall	1.09827	-38.6196	0.537055	0.561212	30.9102	25.191
45	Andosol	Subsoil	Unplanted	a	1	2016-12-15	76	Fall	0.700593	-35.0141	0.233409	0.467184	23.5491
46	Andosol	Subsoil	Unplanted	b	1	2016-12-15	76	Fall	0.627362	-37.0324	0.253872	0.373489	18.8263
47	Andosol	Subsoil	Unplanted	c	1	2016-12-15	76	Fall	0.910471	-33.4994	0.254472	0.655999	33.0666
48	Andosol	Subsoil	Unplanted	d	1	2016-12-15	76	Fall	0.648676	-33.7054	0.186036	0.46264	23.32
1	Cambisol	Topsoil	Planted	a	2	2017-02-16	139	Winter	7.74501	-42.5703	4.67103	3.07398	166.069	32.5786
2	Cambisol	Topsoil	Planted	b	2	2017-02-16	139	Winter	8.50953	-46.5244	6.25673	2.2528	123.181	-1.66034
3	Cambisol	Topsoil	Planted	c	2	2017-02-16	139	Winter	6.10135	-43.1409	3.7758	2.32555	125.12	-0.112586
4	Cambisol	Topsoil	Planted	d	2	2017-02-16	139	Winter	4.57064	-39.6486	2.32495	2.24568	114.56	-8.54331
5	Cambisol	Topsoil	Unplanted	a	2	2017-02-16	139	Winter	3.18569	-32.3553	0.848124	2.33756	124.69
6	Cambisol	Topsoil	Unplanted	b	2	2017-02-16	139	Winter	3.96564	-35.1046	1.42821	2.53743	135.351
7	Cambisol	Topsoil	Unplanted	c	2	2017-02-16	139	Winter	2.49618	-30.5437	0.510079	1.9861	105.942
8	Cambisol	Topsoil	Unplanted	d	2	2017-02-16	139	Winter	3.86478	-34.657	1.33279	2.53199	135.061
9	Cambisol	Subsoil	Planted	a	2	2017-02-16	139	Winter	2.81563	-47.8805	2.21754	0.59809	42.9863	2.3551
10	Cambisol	Subsoil	Planted	b	2	2017-02-16	139	Winter	4.49419	-50.0631	3.84928	0.644912	46.7159	11.2356
11	Cambisol	Subsoil	Planted	c	2	2017-02-16	139	Winter	2.14364	-36.4892	0.882679	1.26096	89.4133	112.903
12	Cambisol	Subsoil	Planted	d	2	2017-02-16	139	Winter	3.07928	-43.39	1.96555	1.11373	78.8802	87.8223
13	Cambisol	Subsoil	Unplanted	a	2	2017-02-16	139	Winter	0.821968	-32.351	0.221081	0.600886	42.9662
14	Cambisol	Subsoil	Unplanted	b	2	2017-02-16	139	Winter	0.914208	-35.4051	0.340895	0.573313	40.9946
15	Cambisol	Subsoil	Unplanted	c	2	2017-02-16	139	Winter	0.783768	-23.2636	0	0.783768	56.0431
16	Cambisol	Subsoil	Unplanted	d	2	2017-02-16	139	Winter	0.626932	-35.4887	0.235558	0.391374	27.9851
17	Vertisol	Topsoil	Planted	a	2	2017-02-16	139	Winter	11.1896	-44.8562	7.44291	3.74667	103.247	5.11245
18	Vertisol	Topsoil	Planted	b	2	2017-02-16	139	Winter	11.1724	-43.2796	6.79502	4.37741	120.616	22.7951
19	Vertisol	Topsoil	Planted	c	2	2017-02-16	139	Winter	6.01097	-37.6088	2.48673	3.52424	96.1523	-2.11046
20	Vertisol	Topsoil	Planted	d	2	2017-02-16	139	Winter	7.22496	-40.1264	3.82063	3.40433	95.1486	-3.13229
21	Vertisol	Topsoil	Unplanted	a	2	2017-02-16	139	Winter	6.12678	-33.0755	1.55112	4.57566	126.214
22	Vertisol	Topsoil	Unplanted	b	2	2017-02-16	139	Winter	5.01163	-31.8799	1.05323	3.9584	109.188
23	Vertisol	Topsoil	Unplanted	c	2	2017-02-16	139	Winter	3.83789	-30.2261	0.578231	3.25966	89.9138
24	Vertisol	Topsoil	Unplanted	d	2	2017-02-16	139	Winter	2.45017	-23.4059	0	2.45017	67.5851
25	Vertisol	Subsoil	Planted	a	2	2017-02-16	139	Winter	3.11645	-50.8128	2.73448	0.38197	36.9158	-13.6063
26	Vertisol	Subsoil	Planted	b	2	2017-02-16	139	Winter	4.10803	-50.4369	3.57106	0.536969	54.2588	26.9816
27	Vertisol	Subsoil	Planted	c	2	2017-02-16	139	Winter	2.31963	-44.1788	1.49805	0.821585	82.6455	93.4146
28	Vertisol	Subsoil	Planted	d	2	2017-02-16	139	Winter	2.64054	-44.3293	1.74886	0.891687	84.8787	98.6411
29	Vertisol	Subsoil	Unplanted	a	2	2017-02-16	139	Winter	0.633751	-28.4541	0.0548095	0.578941	56.9123
30	Vertisol	Subsoil	Unplanted	b	2	2017-02-16	139	Winter	0.471287	-34.9561	0.151048	0.320239	31.4808
31	Vertisol	Subsoil	Unplanted	c	2	2017-02-16	139	Winter	0.55634	-30.6282	0.0916469	0.464693	45.6813
32	Vertisol	Subsoil	Unplanted	d	2	2017-02-16	139	Winter	0.510997	-33.4567	0.136198	0.374799	36.8443
33	Andosol	Topsoil	Planted	a	2	2017-02-16	139	Winter	7.55122	-47.7976	5.87158	1.67964	54.2724	-1.34185
34	Andosol	Topsoil	Planted	b	2	2017-02-16	139	Winter	6.43353	-44.2324	4.06685	2.36669	78.951	43.5199
35	Andosol	Topsoil	Planted	c	2	2017-02-16	139	Winter	5.64683	-39.8187	2.77386	2.87297	91.8618	66.9895
36	Andosol	Topsoil	Planted	d	2	2017-02-16	139	Winter	4.66629	-41.8864	2.61043	2.05586	64.3584	16.9929
37	Andosol	Topsoil	Unplanted	a	2	2017-02-16	139	Winter	3.16607	-34.3953	0.9081	2.25797	72.7534
38	Andosol	Topsoil	Unplanted	b	2	2017-02-16	139	Winter	2.2503	-32.4276	0.482993	1.76731	56.9438
39	Andosol	Topsoil	Unplanted	c	2	2017-02-16	139	Winter	1.64544	-31.1715	0.27735	1.36809	44.0807
40	Andosol	Topsoil	Unplanted	d	2	2017-02-16	139	Winter	1.43585	-22.5076	0	1.43585	46.2641
41	Andosol	Subsoil	Planted	a	2	2017-02-16	139	Winter	1.8657	-43.7143	1.21411	0.651593	33.2595	12.7015
42	Andosol	Subsoil	Planted	b	2	2017-02-16	139	Winter	2.12769	-40.9166	1.2149	0.912789	40.0604	35.7469
43	Andosol	Subsoil	Planted	c	2	2017-02-16	139	Winter	1.6267	-42.3694	1.01146	0.615233	32.6864	10.7595
44	Andosol	Subsoil	Planted	d	2	2017-02-16	139	Winter	0.847976	-34.9923	0.29904	0.548936	30.2341	2.44993
45	Andosol	Subsoil	Unplanted	a	2	2017-02-16	139	Winter	0.880638	-28.8115	0.0998675	0.78077	39.3558
46	Andosol	Subsoil	Unplanted	b	2	2017-02-16	139	Winter	0.841235	-36.7521	0.332064	0.509171	25.6655
47	Andosol	Subsoil	Unplanted	c	2	2017-02-16	139	Winter	0.733908	-35.7191	0.262838	0.471069	23.7449
48	Andosol	Subsoil	Unplanted	d	2	2017-02-16	139	Winter	0.816662	-33.7609	0.235817	0.580844	29.2783
1	Cambisol	Topsoil	Planted	a	3	2017-03-23	174	Spring	9.34911	-45.5006	6.55596	2.79316	150.898	7.33695
2	Cambisol	Topsoil	Planted	b	3	2017-03-23	174	Spring	11.4161	-45.2289	7.89872	3.51741	192.329	36.8075
3	Cambisol	Topsoil	Planted	c	3	2017-03-23	174	Spring	8.30256	-45.3377	5.74554	2.55702	137.574	-2.14098
4	Cambisol	Topsoil	Planted	d	3	2017-03-23	174	Spring	9.56628	-44.3394	6.37907	3.18721	162.59	15.6534
5	Cambisol	Topsoil	Unplanted	a	3	2017-03-23	174	Spring	3.40252	-30.2157	0.657159	2.74536	146.443
6	Cambisol	Topsoil	Unplanted	b	3	2017-03-23	174	Spring	3.43351	-30.9216	0.745938	2.68757	143.36
7	Cambisol	Topsoil	Unplanted	c	3	2017-03-23	174	Spring	3.02643	-29.0384	0.462807	2.56362	136.748
8	Cambisol	Topsoil	Unplanted	d	3	2017-03-23	174	Spring	3.20786	-30.6059	0.662328	2.54553	135.783
9	Cambisol	Subsoil	Planted	a	3	2017-03-23	174	Spring	5.28106	-46.5459	3.9224	1.35866	97.6505	115.131
10	Cambisol	Subsoil	Planted	b	3	2017-03-23	174	Spring	6.39024	-45.9677	4.59823	1.792	129.809	185.977
11	Cambisol	Subsoil	Planted	c	3	2017-03-23	174	Spring	7.42862	-45.8916	5.447	1.98161	140.514	209.561
12	Cambisol	Subsoil	Planted	d	3	2017-03-23	174	Spring	6.69789	-44.4054	4.50453	2.19337	155.346	242.237
13	Cambisol	Subsoil	Unplanted	a	3	2017-03-23	174	Spring	0.721683	-28.7444	0.105547	0.616136	44.0566
14	Cambisol	Subsoil	Unplanted	b	3	2017-03-23	174	Spring	0.968059	-32.3863	0.26154	0.706519	50.5195
15	Cambisol	Subsoil	Unplanted	c	3	2017-03-23	174	Spring	0.803564	-30.6464	0.169527	0.634037	45.3367
16	Cambisol	Subsoil	Unplanted	d	3	2017-03-23	174	Spring	0.833387	-33.2934	0.250877	0.58251	41.6522
17	Vertisol	Topsoil	Planted	a	3	2017-03-23	174	Spring	15.8931	-43.6518	9.8949	5.99819	165.292	13.1228
18	Vertisol	Topsoil	Planted	b	3	2017-03-23	174	Spring	16.6138	-43.5982	10.2911	6.32263	174.215	19.2293
19	Vertisol	Topsoil	Planted	c	3	2017-03-23	174	Spring	15.0402	-42.5449	8.87648	6.16374	168.166	15.0898
20	Vertisol	Topsoil	Planted	d	3	2017-03-23	174	Spring	16.8822	-43.0933	10.8075	6.07471	169.784	16.1968
21	Vertisol	Topsoil	Unplanted	a	3	2017-03-23	174	Spring	5.63448	-27.6921	0.337273	5.29721	146.117
22	Vertisol	Topsoil	Unplanted	b	3	2017-03-23	174	Spring	5.80412	-28.0188	0.413586	5.39054	148.692
23	Vertisol	Topsoil	Unplanted	c	3	2017-03-23	174	Spring	5.66641	-27.8831	0.376113	5.29029	145.927
24	Vertisol	Topsoil	Unplanted	d	3	2017-03-23	174	Spring	5.43291	-27.1745	0.222121	5.21079	143.734
25	Vertisol	Subsoil	Planted	a	3	2017-03-23	174	Spring	5.58503	-48.4413	4.43116	1.15387	111.517	136.591
26	Vertisol	Subsoil	Planted	b	3	2017-03-23	174	Spring	6.1036	-48.0776	4.79245	1.31115	132.487	181.081
27	Vertisol	Subsoil	Planted	c	3	2017-03-23	174	Spring	5.5652	-48.8915	4.52845	1.03676	104.29	121.26
28	Vertisol	Subsoil	Planted	d	3	2017-03-23	174	Spring	4.94647	-47.8944	3.91511	1.03137	98.1746	108.285
29	Vertisol	Subsoil	Unplanted	a	3	2017-03-23	174	Spring	0.484161	-26.4599	0.00712147	0.47704	46.895
30	Vertisol	Subsoil	Unplanted	b	3	2017-03-23	174	Spring	0.45631	-28.4314	0.0390893	0.417221	41.0145
31	Vertisol	Subsoil	Unplanted	c	3	2017-03-23	174	Spring	0.526067	-26.6094	0.0105681	0.515499	50.6757
32	Vertisol	Subsoil	Unplanted	d	3	2017-03-23	174	Spring	0.581485	-29.555	0.0733289	0.508157	49.9539
33	Andosol	Topsoil	Planted	a	3	2017-03-23	174	Spring	7.16595	-45.4581	4.95772	2.20823	71.352	6.86794
34	Andosol	Topsoil	Planted	b	3	2017-03-23	174	Spring	11.4627	-44.6861	7.43214	4.03056	134.457	101.383
35	Andosol	Topsoil	Planted	c	3	2017-03-23	174	Spring	10.3252	-45.9439	7.41819	2.90705	92.9516	39.219
36	Andosol	Topsoil	Planted	d	3	2017-03-23	174	Spring	8.34733	-45.439	5.75331	2.59403	81.2056	21.6263
37	Andosol	Topsoil	Unplanted	a	3	2017-03-23	174	Spring	3.30652	-29.3528	0.336717	2.9698	95.689
38	Andosol	Topsoil	Unplanted	b	3	2017-03-23	174	Spring	1.53301	-29.0112	0.136904	1.3961	44.9833
39	Andosol	Topsoil	Unplanted	c	3	2017-03-23	174	Spring	2.01727	-30.0163	0.254533	1.76274	56.7966
40	Andosol	Topsoil	Unplanted	d	3	2017-03-23	174	Spring	2.40429	-29.3464	0.244279	2.16001	69.597
41	Andosol	Subsoil	Planted	a	3	2017-03-23	174	Spring	2.48191	-44.5093	1.68603	0.795878	40.6242	58.7933
42	Andosol	Subsoil	Planted	b	3	2017-03-23	174	Spring	2.51569	-43.6227	1.69042	0.825268	36.2193	41.5751
43	Andosol	Subsoil	Planted	c	3	2017-03-23	174	Spring	2.84438	-43.9753	1.93808	0.906298	48.1502	88.2111
44	Andosol	Subsoil	Planted	d	3	2017-03-23	174	Spring	1.26975	-39.0748	0.64264	0.62711	34.5397	35.0101
45	Andosol	Subsoil	Unplanted	a	3	2017-03-23	174	Spring	0.712373	-31.2499	0.142327	0.570047	28.734
46	Andosol	Subsoil	Unplanted	b	3	2017-03-23	174	Spring	0.533113	-34.4044	0.166094	0.367018	18.5001
47	Andosol	Subsoil	Unplanted	c	3	2017-03-23	174	Spring	0.840308	-33.8517	0.245349	0.594959	29.9897
48	Andosol	Subsoil	Unplanted	d	3	2017-03-23	174	Spring	0.690778	-33.4825	0.192655	0.498123	25.1086
1	Cambisol	Topsoil	Planted	a	4	2017-04-19	201	Spring	12.628	-45.8318	8.9953	3.63266	196.252	77.027
2	Cambisol	Topsoil	Planted	b	4	2017-04-19	201	Spring	14.8264	-46.0888	10.685	4.14135	226.445	104.263
3	Cambisol	Topsoil	Planted	c	4	2017-04-19	201	Spring	9.47356	-44.6119	6.32685	3.14671	169.3	52.7159
4	Cambisol	Topsoil	Planted	d	4	2017-04-19	201	Spring	11.303	-45.2807	7.89588	3.40714	173.809	56.783
5	Cambisol	Topsoil	Unplanted	a	4	2017-04-19	201	Spring	2.78357	-29.8842	0.506098	2.27748	121.485
6	Cambisol	Topsoil	Unplanted	b	4	2017-04-19	201	Spring	2.96468	-31.2067	0.672956	2.29172	122.245
7	Cambisol	Topsoil	Unplanted	c	4	2017-04-19	201	Spring	1.76532	-28.2555	0.222746	1.54258	82.2839
8	Cambisol	Topsoil	Unplanted	d	4	2017-04-19	201	Spring	2.85737	-31.2824	0.65599	2.20138	117.426
9	Cambisol	Subsoil	Planted	a	4	2017-04-19	201	Spring	7.31604	-47.8451	5.75326	1.56277	112.321	234.109
10	Cambisol	Subsoil	Planted	b	4	2017-04-19	201	Spring	7.54972	-46.9565	5.68217	1.86755	135.281	302.406
11	Cambisol	Subsoil	Planted	c	4	2017-04-19	201	Spring	7.52994	-45.8468	5.50977	2.02017	143.248	326.105
12	Cambisol	Subsoil	Planted	d	4	2017-04-19	201	Spring	6.62265	-45.152	4.62054	2.00211	141.8	321.799
13	Cambisol	Subsoil	Unplanted	a	4	2017-04-19	201	Spring	0.686149	-31.7494	0.170508	0.515641	36.8708
14	Cambisol	Subsoil	Unplanted	b	4	2017-04-19	201	Spring	0.795324	-35.4795	0.298578	0.496746	35.5197
15	Cambisol	Subsoil	Unplanted	c	4	2017-04-19	201	Spring	0.621714	-33.1321	0.183745	0.437968	31.3168
16	Cambisol	Subsoil	Unplanted	d	4	2017-04-19	201	Spring	0.608648	-33.0607	0.178404	0.430244	30.7645
17	Vertisol	Topsoil	Planted	a	4	2017-04-19	201	Spring	17.4663	-44.4484	11.3662	6.10013	168.101	32.802
18	Vertisol	Topsoil	Planted	b	4	2017-04-19	201	Spring	18.0456	-44.0018	11.435	6.61061	182.149	43.9005
19	Vertisol	Topsoil	Planted	c	4	2017-04-19	201	Spring	17.5317	-43.1455	10.7234	6.80828	185.751	46.7458
20	Vertisol	Topsoil	Planted	d	4	2017-04-19	201	Spring	18.4858	-42.799	11.6298	6.85595	191.619	51.3813
21	Vertisol	Topsoil	Unplanted	a	4	2017-04-19	201	Spring	4.83437	-28.6708	0.457884	4.37649	120.72
22	Vertisol	Topsoil	Unplanted	b	4	2017-04-19	201	Spring	4.3393	-28.44	0.374956	3.96434	109.352
23	Vertisol	Topsoil	Unplanted	c	4	2017-04-19	201	Spring	5.33626	-28.7412	0.518933	4.81733	132.88
24	Vertisol	Topsoil	Unplanted	d	4	2017-04-19	201	Spring	5.60655	-28.0658	0.408995	5.19755	143.368
25	Vertisol	Subsoil	Planted	a	4	2017-04-19	201	Spring	5.8698	-49.3791	4.85216	1.01764	98.3507	164.826
26	Vertisol	Subsoil	Planted	b	4	2017-04-19	201	Spring	5.66836	-48.8853	4.61392	1.05444	106.547	186.896
27	Vertisol	Subsoil	Planted	c	4	2017-04-19	201	Spring	5.44195	-48.0024	4.25578	1.18617	119.32	221.29
28	Vertisol	Subsoil	Planted	d	4	2017-04-19	201	Spring	4.57126	-46.9325	3.4588	1.11246	105.894	185.137
29	Vertisol	Subsoil	Unplanted	a	4	2017-04-19	201	Spring	0.447321	-28.7985	0.0442305	0.40309	39.6255
30	Vertisol	Subsoil	Unplanted	b	4	2017-04-19	201	Spring	0.378838	-33.576	0.102599	0.276239	27.1554
31	Vertisol	Subsoil	Unplanted	c	4	2017-04-19	201	Spring	0.440168	-27.5042	0.0230186	0.417149	41.0075
32	Vertisol	Subsoil	Unplanted	d	4	2017-04-19	201	Spring	0.509376	-31.2174	0.094713	0.414663	40.7631
33	Andosol	Topsoil	Planted	a	4	2017-04-19	201	Spring	13.7686	-46.4273	10.0147	3.75388	121.295	104.807
34	Andosol	Topsoil	Planted	b	4	2017-04-19	201	Spring	14.8409	-46.6181	10.6491	4.19181	139.836	136.114
35	Andosol	Topsoil	Planted	c	4	2017-04-19	201	Spring	14.5832	-44.3751	9.6286	4.95462	158.422	167.496
36	Andosol	Topsoil	Planted	d	4	2017-04-19	201	Spring	13.9212	-44.2951	9.01309	4.90806	153.646	159.433
37	Andosol	Topsoil	Unplanted	a	4	2017-04-19	201	Spring	2.6854	-30.5919	0.39554	2.28986	73.7808
38	Andosol	Topsoil	Unplanted	b	4	2017-04-19	201	Spring	1.70809	-30.6538	0.255467	1.45262	46.8045
39	Andosol	Topsoil	Unplanted	c	4	2017-04-19	201	Spring	2.36787	-30.1444	0.309893	2.05797	66.3093
40	Andosol	Topsoil	Unplanted	d	4	2017-04-19	201	Spring	1.77771	-30.0404	0.225877	1.55183	50.001
41	Andosol	Subsoil	Planted	a	4	2017-04-19	201	Spring	2.96801	-45.6771	2.14085	0.827161	42.221	114.774
42	Andosol	Subsoil	Planted	b	4	2017-04-19	201	Spring	3.92192	-46.9469	3.1217	0.800218	35.1199	78.6514
43	Andosol	Subsoil	Planted	c	4	2017-04-19	201	Spring	3.52065	-43.5873	2.3482	1.17246	62.2909	216.867
44	Andosol	Subsoil	Planted	d	4	2017-04-19	201	Spring	1.27956	-38.9866	0.643361	0.636199	35.0404	78.2467
45	Andosol	Subsoil	Unplanted	a	4	2017-04-19	201	Spring	0.552227	-34.8166	0.180115	0.372112	18.7568
46	Andosol	Subsoil	Unplanted	b	4	2017-04-19	201	Spring	0.521137	-35.239	0.177773	0.343363	17.3077
47	Andosol	Subsoil	Unplanted	c	4	2017-04-19	201	Spring	0.523283	-34.6738	0.168028	0.355255	17.9071
48	Andosol	Subsoil	Unplanted	d	4	2017-04-19	201	Spring	0.566048	-29.4397	0.0767901	0.489258	24.6617
1	Cambisol	Topsoil	Planted	a	5	2017-05-30	242	Summer	13.3727	-47.6671	10.3478	3.02499	163.422	45.1859
2	Cambisol	Topsoil	Planted	b	5	2017-05-30	242	Summer	16.297	-47.8457	12.7034	3.59359	196.494	74.567
3	Cambisol	Topsoil	Planted	c	5	2017-05-30	242	Summer	15.47	-44.6344	10.3431	5.12686	275.837	145.056
4	Cambisol	Topsoil	Planted	d	5	2017-05-30	242	Summer	14.2884	-45.5477	10.11	4.17837	213.152	89.3661
5	Cambisol	Topsoil	Unplanted	a	5	2017-05-30	242	Summer	2.36391	-29.0139	0.359516	2.00439	106.918
6	Cambisol	Topsoil	Unplanted	b	5	2017-05-30	242	Summer	3.21114	-30.3239	0.63207	2.57907	137.572
7	Cambisol	Topsoil	Unplanted	c	5	2017-05-30	242	Summer	2.27629	-28.285	0.289513	1.98677	105.978
8	Cambisol	Topsoil	Unplanted	d	5	2017-05-30	242	Summer	2.18636	-28.791	0.315868	1.87049	99.7755
9	Cambisol	Subsoil	Planted	a	5	2017-05-30	242	Summer	14.2197	-49.9173	12.1725	2.04714	147.134	212.06
10	Cambisol	Subsoil	Planted	b	5	2017-05-30	242	Summer	9.76226	-48.7664	7.93816	1.8241	132.133	180.245
11	Cambisol	Subsoil	Planted	c	5	2017-05-30	242	Summer	14.2464	-48.3428	11.6401	2.60628	184.808	291.964
12	Cambisol	Subsoil	Planted	d	5	2017-05-30	242	Summer	13.1344	-47.6955	10.2894	2.84504	201.501	327.369
13	Cambisol	Subsoil	Unplanted	a	5	2017-05-30	242	Summer	0.648363	-27.1489	0.059625	0.588738	42.0976
14	Cambisol	Subsoil	Unplanted	b	5	2017-05-30	242	Summer	0.763751	-27.139	0.0699785	0.693772	49.608
15	Cambisol	Subsoil	Unplanted	c	5	2017-05-30	242	Summer	0.714444	-27.039	0.0630304	0.651414	46.5792
16	Cambisol	Subsoil	Unplanted	d	5	2017-05-30	242	Summer	0.814054	-28.4332	0.110437	0.703618	50.312
17	Vertisol	Topsoil	Planted	a	5	2017-05-30	242	Summer	20.6401	-46.1959	14.7064	5.93369	163.515	24.1613
18	Vertisol	Topsoil	Planted	b	5	2017-05-30	242	Summer	21.7662	-44.7035	14.3313	7.43481	204.86	55.5559
19	Vertisol	Topsoil	Planted	c	5	2017-05-30	242	Summer	24.4309	-43.4318	15.1934	9.23751	252.028	91.3722
20	Vertisol	Topsoil	Planted	d	5	2017-05-30	242	Summer	24.6084	-43.1285	15.7861	8.82228	246.576	87.2325
21	Vertisol	Topsoil	Unplanted	a	5	2017-05-30	242	Summer	4.63176	-27.6795	0.273512	4.35825	120.217
22	Vertisol	Topsoil	Unplanted	b	5	2017-05-30	242	Summer	4.82577	-28.1577	0.367978	4.45779	122.963
23	Vertisol	Topsoil	Unplanted	c	5	2017-05-30	242	Summer	5.34353	-27.969	0.371195	4.97233	137.156
24	Vertisol	Topsoil	Unplanted	d	5	2017-05-30	242	Summer	5.569	-27.3354	0.259912	5.30909	146.445
25	Vertisol	Subsoil	Planted	a	5	2017-05-30	242	Summer	11.2096	-49.7303	9.40566	1.8039	174.339	240.181
26	Vertisol	Subsoil	Planted	b	5	2017-05-30	242	Summer	13.3914	-50.2577	11.5554	1.83595	185.516	261.991
27	Vertisol	Subsoil	Planted	c	5	2017-05-30	242	Summer	8.43563	-47.6199	6.48198	1.95365	196.523	283.468
28	Vertisol	Subsoil	Planted	d	5	2017-05-30	242	Summer	11.5339	-47.281	8.87268	2.66124	253.321	394.296
29	Vertisol	Subsoil	Unplanted	a	5	2017-05-30	242	Summer	0.6202	-25.6335	0	0.6202	60.9682
30	Vertisol	Subsoil	Unplanted	b	5	2017-05-30	242	Summer	0.497062	-28.819	0.0495145	0.447547	43.9957
31	Vertisol	Subsoil	Unplanted	c	5	2017-05-30	242	Summer	0.46786	-25.87	0	0.46786	45.9925
32	Vertisol	Subsoil	Unplanted	d	5	2017-05-30	242	Summer	0.588503	-27.8827	0.038793	0.54971	54.0388
33	Andosol	Topsoil	Planted	a	5	2017-05-30	242	Summer	16.5797	-46.7915	12.2806	4.29904	138.91	76.4043
34	Andosol	Topsoil	Planted	b	5	2017-05-30	242	Summer	21.6234	-47.5441	16.2328	5.39062	179.828	128.366
35	Andosol	Topsoil	Planted	c	5	2017-05-30	242	Summer	16.517	-44.4299	10.9389	5.57802	178.354	126.496
36	Andosol	Topsoil	Planted	d	5	2017-05-30	242	Summer	17.0454	-45.6503	11.8799	5.16545	161.704	105.35
37	Andosol	Topsoil	Unplanted	a	5	2017-05-30	242	Summer	2.96007	-28.2068	0.176995	2.78308	89.6726
38	Andosol	Topsoil	Unplanted	b	5	2017-05-30	242	Summer	2.40262	-27.919	0.118293	2.28432	73.6024
39	Andosol	Topsoil	Unplanted	c	5	2017-05-30	242	Summer	2.49385	-28.163	0.14511	2.34874	75.6779
40	Andosol	Topsoil	Unplanted	d	5	2017-05-30	242	Summer	2.49041	-28.0087	0.130814	2.3596	76.0278
41	Andosol	Subsoil	Planted	a	5	2017-05-30	242	Summer	6.3528	-46.716	4.81956	1.53324	78.2617	230.758
42	Andosol	Subsoil	Planted	b	5	2017-05-30	242	Summer	9.75017	-46.9365	7.75698	1.99319	87.4769	269.705
43	Andosol	Subsoil	Planted	c	5	2017-05-30	242	Summer	10.1498	-44.0914	6.95955	3.19029	169.495	616.339
44	Andosol	Subsoil	Planted	d	5	2017-05-30	242	Summer	4.76183	-43.7841	3.25298	1.50884	83.1035	251.221
45	Andosol	Subsoil	Unplanted	a	5	2017-05-30	242	Summer	0.50572	-31.2162	0.100436	0.405284	20.4289
46	Andosol	Subsoil	Unplanted	b	5	2017-05-30	242	Summer	0.537758	-30.4428	0.0920644	0.445694	22.4658
47	Andosol	Subsoil	Unplanted	c	5	2017-05-30	242	Summer	0.645446	-31.0567	0.124537	0.520909	26.2571
48	Andosol	Subsoil	Unplanted	d	5	2017-05-30	242	Summer	0.575469	-29.03	0.0697141	0.505755	25.4933
1	Cambisol	Topsoil	Planted	a	6	2017-06-29	272	Summer	16.8108	-42.6045	10.158	6.65288	359.416	158.758
2	Cambisol	Topsoil	Planted	b	6	2017-06-29	272	Summer	17.9849	-45.0317	12.3248	5.66011	309.49	122.814
3	Cambisol	Topsoil	Planted	c	6	2017-06-29	272	Summer	13.5334	-44.7284	9.09075	4.44268	239.027	72.0846
4	Cambisol	Topsoil	Planted	d	6	2017-06-29	272	Summer	14.0463	-44.3803	9.38582	4.66045	237.744	71.1611
5	Cambisol	Topsoil	Unplanted	a	6	2017-06-29	272	Summer	3.26974	-29.3068	0.529994	2.73975	146.143
6	Cambisol	Topsoil	Unplanted	b	6	2017-06-29	272	Summer	3.12546	-28.6099	0.432207	2.69326	143.663
7	Cambisol	Topsoil	Unplanted	c	6	2017-06-29	272	Summer	3.01864	-28.7324	0.430072	2.58857	138.079
8	Cambisol	Topsoil	Unplanted	d	6	2017-06-29	272	Summer	2.87189	-29.4296	0.47756	2.39433	127.718
9	Cambisol	Subsoil	Planted	a	6	2017-06-29	272	Summer	10.6863	-47.3366	8.221	2.46529	177.187	294.896
10	Cambisol	Subsoil	Planted	b	6	2017-06-29	272	Summer	10.7344	-46.9853	8.08943	2.645	191.597	327.013
11	Cambisol	Subsoil	Planted	c	6	2017-06-29	272	Summer	11.6556	-49.2236	9.87433	1.78129	126.309	181.506
12	Cambisol	Subsoil	Planted	d	6	2017-06-29	272	Summer	11.8545	-48.2258	9.49851	2.35596	166.861	271.885
13	Cambisol	Subsoil	Unplanted	a	6	2017-06-29	272	Summer	0.72443	-25.8579	0.0347975	0.689633	49.312
14	Cambisol	Subsoil	Unplanted	b	6	2017-06-29	272	Summer	1.16705	-24.6902	0.00968753	1.15737	82.7572
15	Cambisol	Subsoil	Unplanted	c	6	2017-06-29	272	Summer	0.492123	-31.0767	0.111027	0.381095	27.2501
16	Cambisol	Subsoil	Unplanted	d	6	2017-06-29	272	Summer	0.43878	-34.9539	0.156879	0.281901	20.1573
17	Vertisol	Topsoil	Planted	a	6	2017-06-29	272	Summer	20.292	-42.997	12.164	8.12801	223.983	69.9143
18	Vertisol	Topsoil	Planted	b	6	2017-06-29	272	Summer	22.3099	-42.0657	12.6134	9.69648	267.178	102.682
19	Vertisol	Topsoil	Planted	c	6	2017-06-29	272	Summer	18.6808	-45.2223	12.8134	5.8674	160.081	21.4379
20	Vertisol	Topsoil	Planted	d	6	2017-06-29	272	Summer	18.0787	-43.1671	11.6235	6.45513	180.416	36.8642
21	Vertisol	Topsoil	Unplanted	a	6	2017-06-29	272	Summer	5.03051	-27.0803	0.188618	4.84189	133.558
22	Vertisol	Topsoil	Unplanted	b	6	2017-06-29	272	Summer	5.94642	-26.2501	0.0453619	5.90105	162.774
23	Vertisol	Topsoil	Unplanted	c	6	2017-06-29	272	Summer	4.6078	-29.0264	0.495359	4.11244	113.437
24	Vertisol	Topsoil	Unplanted	d	6	2017-06-29	272	Summer	4.60583	-28.1231	0.34548	4.26035	117.517
25	Vertisol	Subsoil	Planted	a	6	2017-06-29	272	Summer	6.62536	-45.4807	4.56148	2.06388	199.465	301.391
26	Vertisol	Subsoil	Planted	b	6	2017-06-29	272	Summer	10.2035	-47.1593	7.6776	2.52586	255.229	413.608
27	Vertisol	Subsoil	Planted	c	6	2017-06-29	272	Summer	6.24938	-47.7691	4.83528	1.4141	142.249	186.253
28	Vertisol	Subsoil	Planted	d	6	2017-06-29	272	Summer	6.87136	-45.4767	4.83667	2.03469	193.679	289.749
29	Vertisol	Subsoil	Unplanted	a	6	2017-06-29	272	Summer	0.785845	-25.8134	0	0.785845	77.2518
30	Vertisol	Subsoil	Unplanted	b	6	2017-06-29	272	Summer	0.786166	-23.9189	0	0.786166	77.2834
31	Vertisol	Subsoil	Unplanted	c	6	2017-06-29	272	Summer	0.293687	-36.6541	0.112074	0.181613	17.8533
32	Vertisol	Subsoil	Unplanted	d	6	2017-06-29	272	Summer	0.424996	-36.2888	0.156597	0.268399	26.3848
33	Andosol	Topsoil	Planted	a	6	2017-06-29	272	Summer	19.1905	-44.7893	12.8065	6.38398	206.278	130.876
34	Andosol	Topsoil	Planted	b	6	2017-06-29	272	Summer	18.7061	-45.5957	12.7378	5.96833	199.099	122.841
35	Andosol	Topsoil	Planted	c	6	2017-06-29	272	Summer	20.6465	-47.4414	15.9804	4.66607	149.195	66.9862
36	Andosol	Topsoil	Planted	d	6	2017-06-29	272	Summer	17.8365	-45.828	12.5472	5.28935	165.582	85.3274
37	Andosol	Topsoil	Unplanted	a	6	2017-06-29	272	Summer	3.74157	-27.5686	0.136126	3.60545	116.17
38	Andosol	Topsoil	Unplanted	b	6	2017-06-29	272	Summer	2.96493	-27.2655	0.0749039	2.89002	93.1185
39	Andosol	Topsoil	Unplanted	c	6	2017-06-29	272	Summer	2.68093	-29.1884	0.256848	2.42408	78.1055
40	Andosol	Topsoil	Unplanted	d	6	2017-06-29	272	Summer	2.35594	-28.7028	0.183737	2.1722	69.9898
41	Andosol	Subsoil	Planted	a	6	2017-06-29	272	Summer	11.3716	-45.7675	8.23934	3.13222	159.879	787.501
42	Andosol	Subsoil	Planted	b	6	2017-06-29	272	Summer	12.7871	-46.5177	9.97333	2.81381	123.492	585.514
43	Andosol	Subsoil	Planted	c	6	2017-06-29	272	Summer	11.8846	-46.8621	9.37078	2.5138	133.555	641.372
44	Andosol	Subsoil	Planted	d	6	2017-06-29	272	Summer	11.5229	-46.564	9.07581	2.44705	134.778	648.161
45	Andosol	Subsoil	Unplanted	a	6	2017-06-29	272	Summer	0.515932	-28.7078	0.0566121	0.45932	23.1527
46	Andosol	Subsoil	Unplanted	b	6	2017-06-29	272	Summer	0.464486	-29.5958	0.0655814	0.398904	20.1073
47	Andosol	Subsoil	Unplanted	c	6	2017-06-29	272	Summer	0.484782	-36.9682	0.195073	0.289709	14.6032
48	Andosol	Subsoil	Unplanted	d	6	2017-06-29	272	Summer	0.449732	-36.162	0.168123	0.281609	14.1949

## Sheet: Second incubation series
Microcosm sample						CO2 fluxes										Soil properties				Plant properties
Microcosm ID	Soil type	Soil layer	Plant presence/ absence	Replicate	Depth in the soil column	Total respiration (Rtotal, g C-CO2 dm-3 day-1)	δ13C of total respiration (‰)	Respiration of root-derived OC (Rplant, g C-CO2 dm-3 day-1)	Plant energy investment in root activities (J dm-3 day-1)	Respiration of soil-derived OC (Rsoil, g C-CO2 dm-3 day-1)	Native SOC decomposition rate (kSOC, µg C-CO2 g-1 SOC day-1)	Rhizosphere priming effect (RPE, % of change in kSOC)	Δ14C of total respiration (Δ14Ctotal, ‰)	Δ14C of soil-derived respiration (Δ14Csoil, ‰)	Turnover time of soil-derived respiration (years)	SOC content at the end of the experiment (g kg-1 soil)	δ13C of SOC at the end of the experiment (‰)	Net rhizodeposition (mg SOCroot kg-1)	Net rhizodeposition (mg SOCroot dm-3)	Living root biomass (g dm-3)	Living root biomass (g m-2)	δ13C of living root biomass (‰)	Δ14C of living root biomass (‰)	Shoot biomass (g m-2)	δ13C of shoot biomass (‰)	Plant biomass (g m-2)	δ13C of plant biomass (‰)	Total root biomass (g m-2)	δ13C of total root biomass (‰)	Dead root biomass (g m-2)
1	Cambisol	Topsoil	Planted	a	0-20 cm	52.8945	-37.2485	25.1976	982.357	27.6969	662.666	109.084				38.5113	-27.0235	0.586351	0.502806	2.79502	763.343	-50.5848		1975.71	-51.1496	2739.05	-50.9922	829.396	-48.6794	66.0536
2	Cambisol	Topsoil	Planted	b	0-20 cm	54.325	-38.2393	27.907	1087.98	26.418	678.297	114.016				37.4059	-27.0923	0.677178	0.591778	2.32781	720.837	-50.5783		2186.59	-51.1431	2907.43	-51.003	930.857	-45.1816	210.021
3	Cambisol	Topsoil	Planted	c	0-20 cm	58.3309	-39.0822	31.5956	1231.79	26.7353	750.155	136.689				33.2167	-27.0787	0.578083	0.513012	2.69529	870.529	-50.7602		2016.49	-51.325	2887.02	-51.1547	931.056	-49.1934	60.5274
4	Cambisol	Topsoil	Planted	d	0-20 cm	54.207	-37.2485	25.9957	1013.47	28.2114	680.521	114.718				37.482	-27.1208	0.72852	0.656986	2.70911	655.863	-50.4078		1392.21	-50.9726	2048.07	-50.7918	795.178	-46.2471	139.315
5	Cambisol	Topsoil	Unplanted	a	0-20 cm	10.3597	-24.3298			10.3597	261.019
6	Cambisol	Topsoil	Unplanted	b	0-20 cm	8.46447	-24.6565			8.46447	213.268
7	Cambisol	Topsoil	Unplanted	c	0-20 cm	11.7015	-22.7852			11.7015	294.828
8	Cambisol	Topsoil	Unplanted	d	0-20 cm	7.23605	-23.2734			7.23605	182.317
1	Cambisol	Topsoil	Planted	a	20-40 cm	26.1311	-30.8548	6.17467	240.726	19.9564	453.569	43.1098				39.3749	-26.9178	0.42549	0.350045	0.706765	763.343	-50.5848		1975.71	-51.1496	2739.05	-50.9922	829.396	-48.6794	66.0536
2	Cambisol	Topsoil	Planted	b	20-40 cm	28.4646	-31.2695	7.1711	279.573	21.2935	640.774	102.177				29.1153	-26.8284	0.205833	0.182664	0.870427	720.837	-50.5783		2186.59	-51.1431	2907.43	-51.003	930.857	-45.1816	210.021
3	Cambisol	Topsoil	Planted	c	20-40 cm	17.3255	-37.5975	8.425	328.458	8.90051	213.761	-32.5542				35.2543	-26.9767	0.464357	0.412088	1.23046	870.529	-50.7602		2016.49	-51.325	2887.02	-51.1547	931.056	-49.1934	60.5274
4	Cambisol	Topsoil	Planted	d	20-40 cm	23.5267	-31.6842	6.33411	246.942	17.1926	431.671	36.2005				32.8037	-26.8039	0.199778	0.186431	0.398736	655.863	-50.4078		1392.21	-50.9726	2048.07	-50.7918	795.178	-46.2471	139.315
5	Cambisol	Topsoil	Unplanted	a	20-40 cm	18.2579	-23.1881			18.2579	460.02
6	Cambisol	Topsoil	Unplanted	b	20-40 cm	11.79	-28.2448			11.79	297.057
7	Cambisol	Topsoil	Unplanted	c	20-40 cm	12.8362	-22.1128			12.8362	323.416
8	Cambisol	Topsoil	Unplanted	d	20-40 cm	12.8605	-23.0221			12.8605	324.03
1	Cambisol	Topsoil	Planted	a	40-60 cm	39.1797	-29.1911	6.81051	265.515	32.3692	1003.49	216.622				28.6927	-26.601	0	0	0.314931	763.343	-50.5848		1975.71	-51.1496	2739.05	-50.9922	829.396	-48.6794	66.0536
2	Cambisol	Topsoil	Planted	b	40-60 cm	39.9789	-30.105	8.32346	324.499	31.6554	1004.86	217.053				28.5214	-26.8136	0.184033	0.163318	0.405942	720.837	-50.5783		2186.59	-51.1431	2907.43	-51.003	930.857	-45.1816	210.021
3	Cambisol	Topsoil	Planted	c	40-60 cm	15.806	-34.1554	5.65657	220.528	10.1495	292.248	-7.78997				31.9599	-26.8689	0.278065	0.245506	0.426894	870.529	-50.7602		2016.49	-51.325	2887.02	-51.1547	931.056	-49.1934	60.5274
4	Cambisol	Topsoil	Planted	d	40-60 cm	39.7424	-28.1514	5.39269	210.24	34.3497	936.638	195.528				30.4811	-26.6516	0	0	0.171473	655.863	-50.4078		1392.21	-50.9726	2048.07	-50.7918	795.178	-46.2471	139.315
5	Cambisol	Topsoil	Unplanted	a	40-60 cm	17.1381	-23.1789			17.1381	431.805
6	Cambisol	Topsoil	Unplanted	b	40-60 cm	8.56412	-23.4996			8.56412	215.779
7	Cambisol	Topsoil	Unplanted	c	40-60 cm	19.2495	-31.8879			19.2495	485.004
8	Cambisol	Topsoil	Unplanted	d	40-60 cm	12.4905	NA			12.4905	314.708
9	Cambisol	Subsoil	Planted	a	0-20 cm	40.5906	-42.903	28.1526	1097.56	12.438	458.432	517.791	-760.548	-531.811	10276	23.5072	-26.1205	0.537548	0.490217	6.05386	1618.41	-50.4485	-861.606	1982.67	-51.0354	3601.08	-50.7716	1618.41	-50.4485
10	Cambisol	Subsoil	Planted	b	0-20 cm	48.3509	-43.5849	34.7448	1354.57	13.6061	431.469	481.456	-773.628	-591.31	13162	26.8341	-25.9021	0.377978	0.356345	5.05019	1228.68	-50.4708	-845.024	1918.61	-51.217	3147.29	-50.9256	1228.68	-50.4708
11	Cambisol	Subsoil	Planted	c	0-20 cm	55.8992	-42.6086	38.6334	1506.16	17.2658	644.85	769.011	-762.716	-566.152	11845	22.7689	-26.0844	0.494242	0.460491	4.71198	1240.61	-50.1167	-850.563	2089.51	-50.3515	3330.12	-50.264	1240.61	-50.1167
12	Cambisol	Subsoil	Planted	d	0-20 cm	48.1585	-42.5155	32.9025	1282.74	15.256	538.67	625.921	-745.301	-514.487	9569	23.7361	-26.2464	0.667214	0.591563	5.65796	1414.49	-50.2849	-852.323	2058.07	-50.9762	3472.56	-50.6947	1414.49	-50.2849
13	Cambisol	Subsoil	Unplanted	a	0-20 cm	1.55341	-29.3343			1.55341	50.3938
14	Cambisol	Subsoil	Unplanted	b	0-20 cm	1.74511	-20.7166			1.74511	56.6125
15	Cambisol	Subsoil	Unplanted	c	0-20 cm	1.87793	-30.2402			1.87793	60.9214
16	Cambisol	Subsoil	Unplanted	d	0-20 cm	2.30289	-29.2863			2.30289	74.7075
9	Cambisol	Subsoil	Planted	a	20-40 cm	14.6809	-37.3622	7.12551	277.796	7.5554	267.121	259.977				23.9082	-25.7075	0.150145	0.139413	1.35282	1618.41	-50.4485		1982.67	-51.0354	3601.08	-50.7716	1618.41	-50.4485
10	Cambisol	Subsoil	Planted	b	20-40 cm	10.6406	-37.363	5.16051	201.188	5.48006	204.79	175.979				23.847	-25.6523	0.0968259	0.0902137	0.652535	1228.68	-50.4708		1918.61	-51.217	3147.29	-50.9256	1228.68	-50.4708
11	Cambisol	Subsoil	Planted	c	20-40 cm	14.4198	-37.3622	7.08713	276.3	7.33267	302.904	308.199				21.0127	-25.6488	0.0835265	0.0778225	0.898231	1240.61	-50.1167		2089.51	-50.3515	3330.12	-50.264	1240.61	-50.1167
12	Cambisol	Subsoil	Planted	d	20-40 cm	8.96009	-40.6053	5.47448	213.429	3.4856	130.884	76.3814				22.9669	-25.6504	0.0921861	0.0839145	0.908178	1414.49	-50.2849		2058.07	-50.9762	3472.56	-50.6947	1414.49	-50.2849
13	Cambisol	Subsoil	Unplanted	a	20-40 cm	2.10735	-22.0263			2.10735	68.364
14	Cambisol	Subsoil	Unplanted	b	20-40 cm	3.19409	-20.0515			3.19409	103.619
15	Cambisol	Subsoil	Unplanted	c	20-40 cm	2.33813	-26.5105			2.33813	75.8506
16	Cambisol	Subsoil	Unplanted	d	20-40 cm	1.74402	-23.7479			1.74402	56.5773
9	Cambisol	Subsoil	Planted	a	40-60 cm	12.5497	-38.7151	6.72915	262.343	5.82055	199.27	168.539	-652.84	-411.484	6233	24.7068	-25.4869	0	0	0.685361	1618.41	-50.4485	-861.606	1982.67	-51.0354	3601.08	-50.7716	1618.41	-50.4485
10	Cambisol	Subsoil	Planted	b	40-60 cm	11.6667	-38.9706	6.36236	248.044	5.30432	201.451	171.479	-641.242	-396.812	5852	22.0387	-25.5937	0.0376159	0.0350471	0.44066	1228.68	-50.4708	-845.024	1918.61	-51.217	3147.29	-50.9256	1228.68	-50.4708
11	Cambisol	Subsoil	Planted	c	40-60 cm	13.6305	-37.3898	6.71354	261.735	6.91692	228.682	208.176	-610.636	-377.763	5386	24.4062	-25.6454	0.0936508	0.0875405	0.592852	1240.61	-50.1167	-850.563	2089.51	-50.3515	3330.12	-50.264	1240.61	-50.1167
12	Cambisol	Subsoil	Planted	d	40-60 cm	9.06269	-37.3917	4.43599	172.942	4.62671	147.361	98.5858	-581.602	-322.04	4176	25.7611	-25.5914	0.0419443	0.0384288	0.506312	1414.49	-50.2849	-852.323	2058.07	-50.9762	3472.56	-50.6947	1414.49	-50.2849
13	Cambisol	Subsoil	Unplanted	a	40-60 cm	2.18558	-19.673			2.18558	70.9018		-151.685	-151.685	1550
14	Cambisol	Subsoil	Unplanted	b	40-60 cm	3.78609	-19.5602			3.78609	122.823		-180.265	-180.265	1899
15	Cambisol	Subsoil	Unplanted	c	40-60 cm	2.22185	-31.0851			2.22185	72.0783		-179.345	-179.345	1887
16	Cambisol	Subsoil	Unplanted	d	40-60 cm	2.3924	-21.1223			2.3924	77.6111		-224.884	-224.884	2512
17	Vertisol	Topsoil	Planted	a	0-20 cm	49.1402	-36.4442	20.2977	791.328	28.8425	322.728	79.8332				146.145	-27.9488	3.67112	1.7738	2.98896	846.585	-50.6224		2378.77	-50.9985	3225.35	-50.8998	1228.68	-43.3897	382.091
18	Vertisol	Topsoil	Planted	b	0-20 cm	49.8802	-36.4442	20.5413	800.826	29.3389	344.087	91.7352				139.988	-27.8501	2.91255	1.37008	4.40069	1229.36	-50.6985		2716.77	-51.0746	3946.13	-50.9575	1914.04	-42.3516	684.68
19	Vertisol	Topsoil	Planted	c	0-20 cm	38.4696	-36.4442	16.0875	627.189	22.3821	237.884	32.5559				132.411	-27.9391	3.94557	1.95412	4.31622	1061.22	-50.3133		2512.66	-50.6895	3573.88	-50.5778	1195.45	-47.7364	134.236
20	Vertisol	Topsoil	Planted	d	0-20 cm	42.6235	-36.4442	18.8606	735.302	23.7628	285.392	59.0286				139.856	-28.1397	5.0233	2.66452	2.6954	785.729	-48.9464		3315.79	-49.3225	4101.52	-49.2505	1048.23	-43.5417	262.505
21	Vertisol	Topsoil	Unplanted	a	0-20 cm	11.6075	-26.2622			11.6075	145.261
22	Vertisol	Topsoil	Unplanted	b	0-20 cm	14.9671	-21.3065			14.9671	187.304
23	Vertisol	Topsoil	Unplanted	c	0-20 cm	17.3255	-30.3651			17.3255	216.818
24	Vertisol	Topsoil	Unplanted	d	0-20 cm	16.5954	-20.1634			16.5954	207.681
17	Vertisol	Topsoil	Planted	a	20-40 cm	26.6096	-29.9101	4.0898	159.445	22.5198	219.075	22.075				159.465	-27.8849	3.56773	1.71702	0.749809	846.585	-50.6224		2378.77	-50.9985	3225.35	-50.8998	1228.68	-43.3897	382.091
18	Vertisol	Topsoil	Planted	b	20-40 cm	27.4779	-35.1287	9.88523	385.387	17.5926	196.519	9.5059				133.35	-27.5639	1.13933	0.564277	1.25862	1229.36	-50.6985		2716.77	-51.0746	3946.13	-50.9575	1914.04	-42.3516	684.68
19	Vertisol	Topsoil	Planted	c	20-40 cm	23.9625	-38.8636	12.3505	481.499	11.6119	129.228	-27.9906				154.139	-27.8886	3.5196	1.74315	0.512153	1061.22	-50.3133		2512.66	-50.6895	3573.88	-50.5778	1195.45	-47.7364	134.236
20	Vertisol	Topsoil	Planted	d	20-40 cm	25.5813	-33.046	7.62303	297.192	17.9583	207.207	15.4619				139.262	-27.3026	0	0	0.650176	785.729	-48.9464		3315.79	-49.3225	4101.52	-49.2505	1048.23	-43.5417	262.505
21	Vertisol	Topsoil	Unplanted	a	20-40 cm	11.7998	-22.7505			11.7998	147.668
22	Vertisol	Topsoil	Unplanted	b	20-40 cm	15.8353	-21.3361			15.8353	198.169
23	Vertisol	Topsoil	Unplanted	c	20-40 cm	15.1647	-36.9323			15.1647	189.777
24	Vertisol	Topsoil	Unplanted	d	20-40 cm	16.8765	-38.3484			16.8765	211.2
17	Vertisol	Topsoil	Planted	a	40-60 cm	15.263	-28.5322	1.51106	58.9102	13.752	186.862	4.12523				117.532	-26.8737	0	0	0.494161	846.585	-50.6224		2378.77	-50.9985	3225.35	-50.8998	1228.68	-43.3897	382.091
18	Vertisol	Topsoil	Planted	b	40-60 cm	25.5786	-37.1912	11.2896	440.139	14.2889	154.223	-14.0625				153.886	-27.7615	2.61747	1.29635	0.487475	1229.36	-50.6985		2716.77	-51.0746	3946.13	-50.9575	1914.04	-42.3516	684.68
19	Vertisol	Topsoil	Planted	c	40-60 cm	26.7531	-37.1912	11.9908	467.474	14.7623	154.146	-14.1051				157.599	-27.7299	2.10765	1.07349	0.477715	1061.22	-50.3133		2512.66	-50.6895	3573.88	-50.5778	1195.45	-47.7364	134.236
20	Vertisol	Topsoil	Planted	d	40-60 cm	35.9931	-35.8677	15.0443	586.52	20.9488	231.451	28.9713				141.823	-27.4146	0.328996	0.161776	0.583071	785.729	-48.9464		3315.79	-49.3225	4101.52	-49.2505	1048.23	-43.5417	262.505
21	Vertisol	Topsoil	Unplanted	a	40-60 cm	12.8803	-21.4847			12.8803	161.189
22	Vertisol	Topsoil	Unplanted	b	40-60 cm	8.67164	-20.8771			8.67164	108.52
23	Vertisol	Topsoil	Unplanted	c	40-60 cm	18.1	-28.2073			18.1	226.511
24	Vertisol	Topsoil	Unplanted	d	40-60 cm	12.259	-24.4228			12.259	153.414
25	Vertisol	Subsoil	Planted	a	0-20 cm	13.5808	-37.1216	6.01214	234.39	7.56865	394.843	597.476				15.8969	-28.4136	0.919373	0.875926	3.32833	883.111	-50.4491		1948.26	-51.0207	2831.37	-50.8424	883.111	-50.4491
26	Vertisol	Subsoil	Planted	b	0-20 cm	17.784	-36.8716	7.70059	300.216	10.0834	478.537	745.317				20.7317	-28.1517	0.967606	0.927283	4.48419	981.986	-50.4312		1858.53	-50.8028	2840.52	-50.6744	981.986	-50.4312
27	Vertisol	Subsoil	Planted	c	0-20 cm	13.5367	-37.3715	5.95058	231.99	7.58615	370.223	553.985				17.7407	-27.9469	0.448137	0.400275	1.15785	269.569	-51.1944		1230.47	-50.5811	1500.04	-50.6913	269.569	-51.1944
28	Vertisol	Subsoil	Planted	d	0-20 cm	11.4351	-37.1216	5.30081	206.658	6.13431	304.795	438.409				16.5935	-28.3552	0.964634	0.915047	2.13069	590.067	-49.3237		1893.15	-50.4985	2483.21	-50.2193	590.067	-49.3237
29	Vertisol	Subsoil	Unplanted	a	0-20 cm	0.889036	-23.0216			0.889036	39.6503
30	Vertisol	Subsoil	Unplanted	b	0-20 cm	0.82011	-24.2369			0.82011	36.5763
31	Vertisol	Subsoil	Unplanted	c	0-20 cm	1.46635	-35.3997			1.46635	65.398
32	Vertisol	Subsoil	Unplanted	d	0-20 cm	1.3705	-34.0732			1.3705	61.1233
25	Vertisol	Subsoil	Planted	a	20-40 cm	3.99174	-35.8912	1.57072	61.2364	2.42102	165.581	192.492				14.453	-27.9768	0.565948	0.454494	0.744049	883.111	-50.4491		1948.26	-51.0207	2831.37	-50.8424	883.111	-50.4491
26	Vertisol	Subsoil	Planted	b	20-40 cm	4.89719	-36.6409	2.0753	80.9079	2.82189	269.01	375.196				8.73747	-27.9282	0.324238	0.289608	0.332236	981.986	-50.4312		1858.53	-50.8028	2840.52	-50.6744	981.986	-50.4312
27	Vertisol	Subsoil	Planted	c	20-40 cm	8.3104	-38.8876	4.1424	161.496	4.168	254.627	349.79				14.8003	-27.6683	0.37249	0.332707	0.127324	269.569	-51.1944		1230.47	-50.5811	1500.04	-50.6913	269.569	-51.1944
28	Vertisol	Subsoil	Planted	d	20-40 cm	5.43181	-42.9391	3.84115	149.752	1.59066	98.3797	73.7842				13.8528	-27.7734	0.443299	0.387386	0.497359	590.067	-49.3237		1893.15	-50.4985	2483.21	-50.2193	590.067	-49.3237
29	Vertisol	Subsoil	Unplanted	a	20-40 cm	1.28363	-21.1069			1.28363	57.2491
30	Vertisol	Subsoil	Unplanted	b	20-40 cm	0.837804	-26.4485			0.837804	37.3654
31	Vertisol	Subsoil	Unplanted	c	20-40 cm	1.15802	-26.3767			1.15802	51.6466
32	Vertisol	Subsoil	Unplanted	d	20-40 cm	1.54317	-30.061			1.54317	68.824
25	Vertisol	Subsoil	Planted	a	40-60 cm	4.27362	-34.6744	1.47368	57.4532	2.79993	226.105	299.407				10.0506	-27.7609	0.300783	0.274495	0.343178	883.111	-50.4491		1948.26	-51.0207	2831.37	-50.8424	883.111	-50.4491
26	Vertisol	Subsoil	Planted	b	40-60 cm	9.06187	-41.035	5.43366	211.837	3.62822	218.691	286.31				15.3279	-27.0146	0	0	0.0935035	981.986	-50.4312		1858.53	-50.8028	2840.52	-50.6744	981.986	-50.4312
27	Vertisol	Subsoil	Planted	c	40-60 cm	13.221	-44.9952	9.72573	379.168	3.49525	180.956	219.652				18.3398	-27.2884	0.172852	0.138165	0.0626673	269.569	-51.1944		1230.47	-50.5811	1500.04	-50.6913	269.569	-51.1944
28	Vertisol	Subsoil	Planted	d	40-60 cm	4.40221	-41.035	2.76206	107.682	1.64015	143.78	153.983				10.1642	-27.5521	0.224256	0.20681	0.322289	590.067	-49.3237		1893.15	-50.4985	2483.21	-50.2193	590.067	-49.3237
29	Vertisol	Subsoil	Unplanted	a	40-60 cm	1.47991	-25.1035			1.47991	66.0027
30	Vertisol	Subsoil	Unplanted	b	40-60 cm	0.962825	-20.5378			0.962825	42.9412
31	Vertisol	Subsoil	Unplanted	c	40-60 cm	1.85749	-20.5133			1.85749	82.8425
32	Vertisol	Subsoil	Unplanted	d	40-60 cm	1.5629	-25.7357			1.5629	69.7041
33	Andosol	Topsoil	Planted	a	0-20 cm	35.4304	-36.9139	15.7847	615.382	19.6457	293.199	157.773				88.5135	-26.9254	1.50381	0.899462	3.30249	1039.51	-49.1706		2134.67	-51.0562	3174.18	-50.4387	1043.26	-49.0897	3.74788
34	Andosol	Topsoil	Planted	b	0-20 cm	33.3436	-36.9139	14.3853	560.828	18.9583	340.033	198.948				78.2583	-26.8924	1.17619	0.71756	3.78468	1280.73	-49.9281		2000.38	-51.8137	3281.11	-51.0777	1484.12	-46.7376	203.387
35	Andosol	Topsoil	Planted	c	0-20 cm	53.0573	-36.9139	23.8479	929.736	29.2094	485.243	326.613				85.0044	-26.8771	1.27408	0.746085	5.32416	1648.31	-48.9661		2509.87	-50.8517	4158.18	-50.1042	1692.21	-48.387	43.9049
36	Andosol	Topsoil	Planted	d	0-20 cm	43.8716	-36.9139	19.3434	754.126	24.5282	370.266	225.528				85.7953	-26.8748	1.25254	0.689172	4.69512	1383.45	-49.4128		1943.08	-51.2984	3326.53	-50.5142	1415.09	-48.9037	31.6409
37	Andosol	Topsoil	Unplanted	a	0-20 cm	10.3248	-24.1142			10.3248	158.526
38	Andosol	Topsoil	Unplanted	b	0-20 cm	5.01956	-18.5321			5.01956	77.0699
39	Andosol	Topsoil	Unplanted	c	0-20 cm	5.07118	-31.287			5.07118	77.8625
40	Andosol	Topsoil	Unplanted	d	0-20 cm	6.0169	-39.5699			6.0169	92.3829
33	Andosol	Topsoil	Planted	a	20-40 cm	14.4836	-36.8008	6.38202	248.81	8.10156	122.474	7.6758				93.4077	-26.7185	0.732855	0.412535	0.942579	1039.51	-49.1706		2134.67	-51.0562	3174.18	-50.4387	1043.26	-49.0897	3.74788
34	Andosol	Topsoil	Planted	b	20-40 cm	15.0065	-36.8008	6.40339	249.643	8.60311	140.641	23.6476				87.8421	-26.7681	0.853392	0.499735	1.56486	1280.73	-49.9281		2000.38	-51.8137	3281.11	-51.0777	1484.12	-46.7376	203.387
35	Andosol	Topsoil	Planted	c	20-40 cm	20.1572	-38.3668	10.3336	402.867	9.82361	179.359	57.6881				73.446	-26.9447	1.32227	0.774304	1.8448	1648.31	-48.9661		2509.87	-50.8517	4158.18	-50.1042	1692.21	-48.387	43.9049
36	Andosol	Topsoil	Planted	d	20-40 cm	12.4612	-39.4789	6.85761	267.351	5.60363	105.368	-7.36306				72.7583	-26.4553	0	0	1.24963	1383.45	-49.4128		1943.08	-51.2984	3326.53	-50.5142	1415.09	-48.9037	31.6409
37	Andosol	Topsoil	Unplanted	a	20-40 cm	6.24154	-23.3767			6.24154	95.832
38	Andosol	Topsoil	Unplanted	b	20-40 cm	6.99335	-17.7373			6.99335	107.375
39	Andosol	Topsoil	Unplanted	c	20-40 cm	8.37108	-42.0199			8.37108	128.529
40	Andosol	Topsoil	Unplanted	d	20-40 cm	7.49737	-22.8024			7.49737	115.114
33	Andosol	Topsoil	Planted	a	40-60 cm	14.6464	-33.0153	4.0642	158.447	10.5822	170.759	50.1271				82.4145	-26.5166	0	0	0.95249	1039.51	-49.1706		2134.67	-51.0562	3174.18	-50.4387	1043.26	-49.0897	3.74788
34	Andosol	Topsoil	Planted	b	40-60 cm	13.5413	-36.9819	5.88052	229.259	7.66078	137.099	20.5336				75.6436	-26.5788	0.122596	0.0717907	1.05412	1280.73	-49.9281		2000.38	-51.8137	3281.11	-51.0777	1484.12	-46.7376	203.387
35	Andosol	Topsoil	Planted	c	40-60 cm	10.6063	-38.8047	5.63928	219.854	4.96705	79.2711	-30.3069				79.6533	-26.5273	0	0	1.07258	1648.31	-48.9661		2509.87	-50.8517	4158.18	-50.1042	1692.21	-48.387	43.9049
36	Andosol	Topsoil	Planted	d	40-60 cm	12.4415	-38.8047	6.489	252.981	5.95252	94.3846	-17.0195				80.2999	-26.541	0.000326669	0.00018866	0.972477	1383.45	-49.4128		1943.08	-51.2984	3326.53	-50.5142	1415.09	-48.9037	31.6409
37	Andosol	Topsoil	Unplanted	a	40-60 cm	8.69781	-19.6406			8.69781	133.545
38	Andosol	Topsoil	Unplanted	b	40-60 cm	6.98251	-31.2788			6.98251	107.209
39	Andosol	Topsoil	Unplanted	c	40-60 cm	10.0637	-22.0453			10.0637	154.517
40	Andosol	Topsoil	Unplanted	d	40-60 cm	7.61726	-26.5183			7.61726	116.955
41	Andosol	Subsoil	Planted	a	0-20 cm	31.6613	-36.9582	15.5152	604.875	16.1462	446.56	638.314	-731.02	-640.287	16254	49.3554	-25.2364	0.448589	0.259656	2.04415	629.458	-48.1583	-825.443	1630.54	-50.7122	2260	-50.0009	629.458	-48.1583
42	Andosol	Subsoil	Planted	b	0-20 cm	39.7372	-36.9582	19.4638	758.819	20.2733	414.72	585.673	-759.977	-692.456	20631	49.8147	-25.8681	0.429	0.22167	3.22985	958.71	-48.1688	-830.306	1914.44	-49.3966	2873.14	-48.9869	958.71	-48.1688
43	Andosol	Subsoil	Planted	c	0-20 cm	40.1371	-39.1743	23.8761	930.836	16.261	471.365	679.326	-727.431	-587.281	12941	48.5523	-25.3281	0.643718	0.381847	3.52727	919.12	-47.8029	-822.881	1785.72	-49.8187	2704.84	-49.1337	919.12	-47.8029
44	Andosol	Subsoil	Planted	d	0-20 cm	26.8714	-36.9582	13.4918	525.995	13.3796	396.984	556.349	-705.652	-610.787	14299	51.5364	-25.0724	0.105528	0.0692181	2.19833	725.15	-47.6024	-799.728	1522.12	-49.3473	2247.27	-48.7842	725.15	-47.6024
45	Andosol	Subsoil	Unplanted	a	0-20 cm	1.67372	-26.688			1.67372	43.7225
46	Andosol	Subsoil	Unplanted	b	0-20 cm	1.8492	-26.5012			1.8492	48.3066
47	Andosol	Subsoil	Unplanted	c	0-20 cm	2.00337	NA			2.00337	52.3341
48	Andosol	Subsoil	Unplanted	d	0-20 cm	2.14573	-21.8937			2.14573	56.053
41	Andosol	Subsoil	Planted	a	20-40 cm	11.2621	-40.3285	7.15798	279.062	4.10414	102.115	68.8304				57.3345	-25.1315	0.261191	0.202519	0.572958	629.458	-48.1583		1630.54	-50.7122	2260	-50.0009	629.458	-48.1583
42	Andosol	Subsoil	Planted	b	20-40 cm	18.5733	-37.3977	9.44982	368.412	9.12349	348.528	476.235				31.5332	-25.0505	0.0332551	0.0197266	1.13497	958.71	-48.1688		1914.44	-49.3966	2873.14	-48.9869	958.71	-48.1688
43	Andosol	Subsoil	Planted	c	20-40 cm	12.1998	-39.2539	7.29983	284.592	4.89995	135.276	123.657				49.9158	-25.0263	0.000445919	0.000264515	0.781849	919.12	-47.8029		1785.72	-49.8187	2704.84	-49.1337	919.12	-47.8029
44	Andosol	Subsoil	Planted	d	20-40 cm	10.779	-41.4031	7.53195	293.641	3.24704	86.7636	43.4497				56.0846	-24.9708	0	0	0.773891	725.15	-47.6024		1522.12	-49.3473	2247.27	-48.7842	725.15	-47.6024
45	Andosol	Subsoil	Unplanted	a	20-40 cm	2.07824	-28.5785			2.07824	54.29
46	Andosol	Subsoil	Unplanted	b	20-40 cm	2.07543	-26.1857			2.07543	54.2164
47	Andosol	Subsoil	Unplanted	c	20-40 cm	2.50305	-21.0044			2.50305	65.3871
48	Andosol	Subsoil	Unplanted	d	20-40 cm	2.66091	-21.3931			2.66091	69.511
41	Andosol	Subsoil	Planted	a	40-60 cm	13.0677	-35.274	5.45319	212.599	7.61452	201.89	233.793	-668.648	-556.358	11373	47.7065	-25.0573	0.0642456	0.0360676	0.530185	629.458	-48.1583	-825.443	1630.54	-50.7122	2260	-50.0009	629.458	-48.1583
42	Andosol	Subsoil	Planted	b	40-60 cm	12.3573	-35.274	5.15443	200.951	7.20291	161.287	166.661	-697.585	-602.61	13809	57.6009	-25.2226	0.488881	0.289999	0.428724	958.71	-48.1688	-830.306	1914.44	-49.3966	2873.14	-48.9869	958.71	-48.1688
43	Andosol	Subsoil	Planted	c	40-60 cm	9.12634	-37.2397	4.65459	181.464	4.47175	120.627	99.4366	-604.55	-377.293	5374	52.9065	-25.1701	0.334396	0.185214	0.286479	919.12	-47.8029	-822.881	1785.72	-49.8187	2704.84	-49.1337	919.12	-47.8029
44	Andosol	Subsoil	Planted	d	40-60 cm	8.75487	-41.5474	6.17345	240.679	2.58142	63.9574	5.74333	-644.557	-273.465	3283	54.5421	-25.0298	0.00887812	0.00468082	0.65353	725.15	-47.6024	-799.728	1522.12	-49.3473	2247.27	-48.7842	725.15	-47.6024
45	Andosol	Subsoil	Unplanted	a	40-60 cm	2.35663	-25.4889			2.35663	61.5622		-234.078	-234.078	2649
46	Andosol	Subsoil	Unplanted	b	40-60 cm	2.76397	-24.2701			2.76397	72.2033		-266.306	-266.306	3162
47	Andosol	Subsoil	Unplanted	c	40-60 cm	2.69861	-33.6655			2.69861	70.4958		-246.756	-246.756	2845
48	Andosol	Subsoil	Unplanted	d	40-60 cm	2.97523	-26.0491			2.97523	77.722		-250.099	-250.099	2898
